# Supplementary material for: Newly emerged resistance-breaking variants of cucumber mosaic virus represent ongoing host-interactive evolution of an RNA virus
Source: Virus Evol. 2020 Nov 7;6(2):veaa070. doi: 10.1093/ve/veaa070 (PMC7673075; doi:10.1093/ve/veaa070)
Supplement: veaa070_Supplementary_Data [file veaa070_supplementary_data.zip]

Archive with 2 entries (2 files):
- Supplementary Tables.docx
- Supplementary_Figures.pdf
